# Supplementary material for: Nitrites: An Old Poison or a Current Hazard? Epidemiology of Intoxications Covering the Last 100 Years and Evaluation of Analytical Methods
Source: Toxics. 2023 Oct 1;11(10):832. doi: 10.3390/toxics11100832 (PMC10611400; doi:10.3390/toxics11100832)
Supplement: Supplementary file 1 [file toxics-11-00832-s001.zip]

Archive with 1 entries (1 files):
- toxics-2623192-SP.pdf
